# Supplementary material for: Pandemic‐resilient target setting in colorectal cancer screening for vulnerable older population
Source: Cancer Med. 2022 Jun 5;12(1):619–30. doi: 10.1002/cam4.4907 (PMC9347600; doi:10.1002/cam4.4907)
Supplement: Supplementary file 1 — Supporting Table 1 [file CAM4-12-619-s004.xlsx]

## Sheet: SuppTable 1
Supporting Table 1. The influence of data exclusion on stage distribution of CRC (early versus advanced)
		Stage 0, I versus II, III, IV (n = 174,469)											Tis, T1 (N0, M0) versus T2, 3, 4 (n = 159,425)
		Total	Early n ( % )				Advanced n ( % )				Pa		Total	Early n ( % )				Advanced n ( % )				Pa
Overall	Study population	80946	25037	(	30.9305	)	55909	(	69.0695	)	< 0.01		74167	17043	(	22.9792	)	57124	(	77.0208	)	0.492
	Excluded population	93523	28330	(	30.292	)	65193	(	69.708	)			85258	19468	(	22.8342	)	65790	(	77.1658	)
BMI	Study population	171254	52641	(	30.7386	)	118613	(	69.2614	)	< 0.01		156814	36032	(	22.9775	)	120782	(	77.0225	)	< 0.01
	Excluded population	3215	726	(	22.5816	)	2489	(	77.4184	)			2611	479	(	18.3455	)	2132	(	81.6545	)
BI	Study population	158853	48603	(	30.5962	)	110250	(	69.4038	)	0.818		145637	33269	(	22.8438	)	112368	(	77.1562	)	0.0738
	Excluded population	15616	4764	(	30.5072	)	10852	(	69.4928	)			13788	3242	(	23.5132	)	10546	(	76.4868	)
Screening rate	Study population	167482	51209	(	30.5758	)	116273	(	69.4242	)	0.582		153073	35051	(	22.8982	)	118022	(	77.1018	)	0.872
	Excluded population	6987	2158	(	30.8859	)	4829	(	69.1141	)			6352	1460	(	22.9849	)	4892	(	77.0151	)
Follow-up rate	Study population	128787	39432	(	30.618	)	89355	(	69.382	)	0.651		117595	26773	(	22.7671	)	90822	(	77.2329	)	0.0321
	Excluded population	45682	13935	(	30.5044	)	31747	(	69.4956	)			41830	9738	(	23.2799	)	32092	(	76.7201	)
Municipal code	Study population	166162	50858	(	30.6075	)	115304	(	69.3925	)	0.435		151852	34809	(	22.923	)	117043	(	77.077	)	0.365
	Excluded population	8307	2509	(	30.2034	)	5798	(	69.7966	)			7573	1702	(	22.4746	)	5871	(	77.5254	)
Municipal population	Study population	126919	39073	(	30.7858	)	87846	(	69.2142	)	< 0.01		115855	26773	(	23.1091	)	89082	(	76.8909	)	< 0.01
	Excluded population	47550	14294	(	30.061	)	33256	(	69.939	)			43570	9738	(	22.3502	)	33832	(	77.6498	)
Abbreviation: CRC, colorectal cancer; BMI, body mass index; BI, Brinkman index
a Chi-square tests
