# Supplementary material for: Pandemic‐resilient target setting in colorectal cancer screening for vulnerable older population
Source: Cancer Med. 2022 Jun 5;12(1):619–30. doi: 10.1002/cam4.4907 (PMC9347600; doi:10.1002/cam4.4907)
Supplement: Supplementary file 2 — Supporting Table 2 [file CAM4-12-619-s001.xlsx]

## Sheet: SuppTable 2
Supporting Table 2. The association between the combined higher participation rates and the early detection of CRCa
Combined higher participation ratesb (TSRE)c		Stage 0, I versus II, III, IV (n = 80,946)						Tis, T1 (N0, M0) versus T2, 3, 4 (n = 74,167)
		OR	80% CI			P		OR	80% CI			P
≥ 26% and ≥ 70%		1.01	0.952	-	1.07	0.836		1.06	0.992	-	1.14	0.26
≥ 26% and ≥ 75%		0.982	0.928	-	1.04	0.688		1.03	0.969	-	1.1	0.514
≥ 26% and ≥ 80%		0.993	0.937	-	1.05	0.877		1.03	0.96	-	1.1	0.624
≥ 26% and ≥ 85%		0.952	0.89	-	1.02	0.349		1.04	0.962	-	1.12	0.522
≥ 26% and ≥ 90%		0.957	0.872	-	1.05	0.546		1.03	0.927	-	1.15	0.715
≥ 32% and ≥ 70%		0.999	0.95	-	1.05	0.978		1.07	1.01	-	1.13	0.158
≥ 32% and ≥ 75%		1	0.956	-	1.06	0.91		1.03	0.977	-	1.09	0.455
≥ 32% and ≥ 80%		0.997	0.946	-	1.05	0.936		0.967	0.911	-	1.03	0.468
≥ 32% and ≥ 85%		0.986	0.926	-	1.05	0.771		1.02	0.953	-	1.1	0.671
≥ 32% and ≥ 90%		0.951	0.865	-	1.05	0.495		0.954	0.856	-	1.06	0.577
≥ 38% and ≥ 70%		0.994	0.946	-	1.04	0.881		1.07	1.01	-	1.14	0.114
≥ 38% and ≥ 75%		1	0.954	-	1.05	0.963		1.06	1	-	1.12	0.165
≥ 38% and ≥ 80%		0.964	0.915	-	1.02	0.376		0.983	0.926	-	1.04	0.716
≥ 38% and ≥ 85%		0.933	0.874	-	0.996	0.178		0.974	0.903	-	1.05	0.647
≥ 38% and ≥ 90%		0.837	0.751	-	0.932	0.0349		0.794	0.703	-	0.897	0.0152
≥ 44% and ≥ 70%		0.978	0.925	-	1.03	0.598		1.04	0.976	-	1.11	0.435
≥ 44% and ≥ 75%		0.987	0.935	-	1.04	0.759		1.04	0.981	-	1.11	0.374
≥ 44% and ≥ 80%		0.985	0.928	-	1.05	0.75		0.991	0.925	-	1.06	0.861
≥ 44% and ≥ 85%		0.922	0.855	-	0.995	0.171		0.95	0.872	-	1.03	0.441
≥ 44% and ≥ 90%		0.882	0.775	-	1	0.211		0.847	0.732	-	0.98	0.146
Abbreviation: CRC, colorectal cancer; TSRE, total screening rate equivalent.
a The analyses also included primary screening rate and follow-up rate as explanatory variables, and were adjusted for CRC baseline risk factors (age, sex, cancer site, body mass index, Brinkman index, and Charlson comorbidity index) and income level.
b Two-way interaction between primary screening and follow-up rate, both dichotomized at the candidate threshold participation rates: 26%, 38% and 44% for primary screening and 70%, 80%, and 90% for follow-up.
c The municipal-run primary screening rate of 10%, 15%, 20%, and 25% were converted to the TSRE-based values of 26, 32, 38, and 44%, respectively.
