# Supplementary material for: Pandemic‐resilient target setting in colorectal cancer screening for vulnerable older population
Source: Cancer Med. 2022 Jun 5;12(1):619–30. doi: 10.1002/cam4.4907 (PMC9347600; doi:10.1002/cam4.4907)
Supplement: Supplementary file 3 — Supporting Table 3 [file CAM4-12-619-s002.xlsx]

## Sheet: SuppTable 3
Supporting Table 3. The results of the sensitivity analyses for the main model (CRC stage 0,I versus II,III,IV)
		Sensitivity analysesa
											Multilevel model
		Non-hierarchical logistic regression model, stage 0,I versus II,III,IV (n = 80,946)								Municipality																	Healthcare access
Combined higher participation ratesb (TSRE)c										All municipalities were included (n = 115,234)								Municipalities with population size ≥ 120,000 (sample size of follow-up candidates ≥ 50) (n = 62,951)								Adjusted for municipal-level hospital density (n = 80,946)								Adjusted for municipal-level clinic density (n = 80,946)								Adjusted for municipal-level gastroenterologist density (n = 80,946)
		OR	95% CI					P		OR	80% CI					P		OR	80% CI					P		OR	80% CI					P		OR	80% CI					P		OR	80% CI					P
≥ 26% and ≥ 70%		1.03		0.958	-	1.12		0.394		1.02		0.974	-	1.07		0.554		1.05		0.979	-	1.12		0.378		1.01		0.952	-	1.07		0.839		1.01		0.951	-	1.07		0.852		1.01		0.955	-	1.07		0.779
≥ 26% and ≥ 75%		0.992		0.922	-	1.07		0.828		0.991		0.947	-	1.04		0.805		1.02		0.956	-	1.09		0.675		0.982		0.928	-	1.04		0.683		0.982		0.928	-	1.04		0.674		0.984		0.93	-	1.04		0.714
≥ 26% and ≥ 80%		0.974		0.904	-	1.05		0.485		1		0.957	-	1.05		0.951		1.02		0.948	-	1.09		0.765		0.993		0.936	-	1.05		0.873		0.993		0.937	-	1.05		0.884		0.995		0.939	-	1.06		0.92
≥ 26% and ≥ 85%		0.957		0.877	-	1.05		0.33		0.987		0.938	-	1.04		0.751		0.97		0.893	-	1.05		0.628		0.952		0.89	-	1.02		0.349		0.954		0.892	-	1.02		0.373		0.955		0.893	-	1.02		0.382
≥ 26% and ≥ 90%		0.959		0.845	-	1.09		0.509		0.998		0.938	-	1.06		0.973		1.07		0.948	-	1.2		0.482		0.957		0.872	-	1.05		0.543		0.96		0.874	-	1.05		0.57		0.959		0.874	-	1.05		0.561
≥ 32% and ≥ 70%		1.03		0.963	-	1.1		0.403		1		0.961	-	1.04		0.949		1.02		0.962	-	1.08		0.676		0.999		0.95	-	1.05		0.984		0.997		0.948	-	1.05		0.938		1		0.953	-	1.05		0.941
≥ 32% and ≥ 75%		1.02		0.953	-	1.08		0.629		1		0.964	-	1.04		0.912		1.03		0.975	-	1.09		0.484		1		0.956	-	1.06		0.908		1		0.954	-	1.05		0.964		1.01		0.958	-	1.06		0.863
≥ 32% and ≥ 80%		0.975		0.912	-	1.04		0.464		1		0.963	-	1.04		0.926		1.03		0.97	-	1.1		0.518		0.997		0.946	-	1.05		0.939		0.995		0.945	-	1.05		0.9		0.999		0.949	-	1.05		0.984
≥ 32% and ≥ 85%		0.96		0.885	-	1.04		0.335		0.982		0.938	-	1.03		0.612		1.01		0.938	-	1.09		0.84		0.986		0.926	-	1.05		0.773		0.985		0.925	-	1.05		0.756		0.988		0.928	-	1.05		0.804
≥ 32% and ≥ 90%		0.904		0.795	-	1.03		0.124		1.01		0.949	-	1.07		0.888		1.01		0.901	-	1.14		0.877		0.951		0.865	-	1.05		0.498		0.95		0.865	-	1.04		0.489		0.952		0.867	-	1.05		0.509
≥ 38% and ≥ 70%		1.06		0.992	-	1.13		0.0882		1		0.96	-	1.04		0.981		1.01		0.957	-	1.07		0.778		0.994		0.946	-	1.04		0.883		0.993		0.945	-	1.04		0.847		0.997		0.949	-	1.05		0.94
≥ 38% and ≥ 75%		1.03		0.97	-	1.1		0.316		1		0.964	-	1.04		0.918		1.03		0.971	-	1.09		0.549		1		0.954	-	1.05		0.961		1		0.952	-	1.05		0.99		1		0.956	-	1.05		0.917
≥ 38% and ≥ 80%		0.965		0.902	-	1.03		0.305		0.969		0.93	-	1.01		0.316		0.993		0.933	-	1.06		0.888		0.964		0.915	-	1.02		0.378		0.962		0.912	-	1.01		0.345		0.967		0.917	-	1.02		0.413
≥ 38% and ≥ 85%		0.896		0.821	-	0.978		0.0141		0.937		0.894	-	0.982		0.0774		0.927		0.856	-	1		0.225		0.933		0.874	-	0.997		0.179		0.931		0.872	-	0.995		0.165		0.936		0.876	-	0.999		0.196
≥ 38% and ≥ 90%		0.771		0.665	-	0.895		<.001		0.947		0.889	-	1.01		0.274		0.827		0.72	-	0.951		0.081		0.837		0.751	-	0.933		0.0352		0.834		0.748	-	0.929		0.0311		0.839		0.753	-	0.934		0.0373
≥ 44% and ≥ 70%		1.04		0.966	-	1.11		0.318		0.991		0.947	-	1.04		0.811		0.983		0.925	-	1.05		0.725		0.978		0.925	-	1.03		0.598		0.977		0.925	-	1.03		0.589		0.98		0.928	-	1.04		0.64
≥ 44% and ≥ 75%		1.01		0.946	-	1.09		0.691		1		0.961	-	1.05		0.901		0.989		0.931	-	1.05		0.818		0.987		0.935	-	1.04		0.759		0.987		0.935	-	1.04		0.751		0.989		0.937	-	1.04		0.795
≥ 44% and ≥ 80%		0.969		0.897	-	1.05		0.428		0.991		0.946	-	1.04		0.805		1.03		0.958	-	1.1		0.62		0.985		0.928	-	1.05		0.75		0.984		0.927	-	1.04		0.732		0.987		0.93	-	1.05		0.787
≥ 44% and ≥ 85%		0.87		0.786	-	0.963		0.00738		0.935		0.887	-	0.986		0.106		0.938		0.856	-	1.03		0.368		0.922		0.855	-	0.995		0.172		0.921		0.853	-	0.993		0.162		0.924		0.857	-	0.997		0.183
≥ 44% and ≥ 90%		0.784		0.657	-	0.935		0.00669		0.969		0.901	-	1.04		0.583		0.908		0.769	-	1.07		0.46		0.882		0.775	-	1		0.211		0.874		0.768	-	0.994		0.18		0.882		0.776	-	1		0.214
Abbreviation: CRC, colorectal cancer; BMI, body mass index; BI, Brinkman index; CCI, Charlson comorbidity index; TSRE, total screening rate equivalent.
a The analyses also included primary screening rate and follow-up rate as explanatory variables, and were adjusted for CRC baseline risk factors (age, sex, cancer site, BMI, BI and CCI) and income level.
b Two-way interaction between primary screening and follow-up rate, both dichotomized at the candidate threshold participation rates: 26%, 38% and 44% for primary screening and 70%, 80%, and 90% for follow-up.
c The municipal-run primary screening rate of 10%, 15%, 20%, and 25% were converted to the TSRE-based values of 26, 32, 38, and 44%, respectively.
[truncated: 20 more columns]
